# Supplementary material for: Vitamin D levels and risk of type 1 diabetes: A Mendelian randomization study
Source: PLoS Med. 2021 Feb 25;18(2):e1003536. doi: 10.1371/journal.pmed.1003536 (PMC7906317; doi:10.1371/journal.pmed.1003536)
Supplement: S1 Table — (XLSX) [file pmed.1003536.s002.xlsx]

## Sheet: Sheet1
S1 Table: List of the 69 conditionally independent common variants used as instruments in the Mendelian randomization studies
Variants indicated with asterisks were replaced by proxies for their effects on type 1 diabetes
CONDITIONALLY INDEPENDENT COMMON VARIANT							25OHD GWAS META-ANALYSIS (N=443,734)				TYPE 1 DIABETES GWAS (9,358 cases/15,705 controls)			ANNOTATION
RSID	CHR	BP		EA	NEA	EAF	β	SE	P	VAR.J	β	SE	P	FUNCTION	GENE	PhenoScanner link	N of Phenoscanner associations	N of associations with lipid traits	N of associations with blood cell traits	N of associations with body composition traits	N of associations with diabetes traits
rs6698680	1	2329661		G	A	0.464195	-0.011928	0.001947	8.99189e-10	7.07738e-05	0.0489	0.0255	0.05497	intron	RER1	http://www.phenoscanner.medschl.cam.ac.uk/?query=rs6698680&catalogue=GWAS&p=0.001&proxies=None&r2=0.8&build=37	1	0	0	0	0
rs3750296	1	17559656		C	G	0.341423	-0.020818	0.002042	2.08945e-24	0.000194898	0.0304	0.0246	0.218	intron	PADI1	http://www.phenoscanner.medschl.cam.ac.uk/?query=rs3750296&catalogue=GWAS&p=0.001&proxies=EUR&r2=0.8&build=37	8	0	0	0	0
rs7519574	1	34726552		G	A	0.818306	-0.016991	0.002536	2.08532e-11	8.58468e-05	-0.0372	0.0309	0.2294	intergenic	RP4-657M3.2	http://www.phenoscanner.medschl.cam.ac.uk/?query=rs7519574&catalogue=GWAS&p=0.001&proxies=None&r2=0.8&build=37	1	0	0	0	0
rs56044892	1	41830086		C	T	0.7893	-0.015388	0.00244	2.8531e-10	7.87591e-05	0.0385	0.0285	0.1776	intron	FOXO6	http://www.phenoscanner.medschl.cam.ac.uk/?query=rs56044892&catalogue=GWAS&p=0.001&proxies=None&r2=0.8&build=37	40	0	1	15	0
rs2934744*	1	63048045		A	C	0.643546	-0.022405	0.002119	3.95946e-26	0.000230305	0.0378	0.0247	0.1258	intron	DOCK7	http://www.phenoscanner.medschl.cam.ac.uk/?query=rs2934744&catalogue=GWAS&p=0.001&proxies=EUR&r2=0.8&build=37	37	12	5	0	0
rs7528419	1	109817192		A	G	0.775042	-0.019031	0.002321	2.41423e-16	0.000126293	-0.0579	0.0284	0.0417	3_prime_UTR	CELSR2	http://www.phenoscanner.medschl.cam.ac.uk/?query=rs7528419&catalogue=GWAS&p=0.001&proxies=None&r2=0.8&build=37	75	19	1	15	0
rs3768013	1	150815411		A	G	0.369605	-0.01488	0.002011	1.369e-13	0.000103178	-0.0185	0.0244	0.447	intron	ARNT	http://www.phenoscanner.medschl.cam.ac.uk/?query=rs3768013&catalogue=GWAS&p=0.001&proxies=None&r2=0.8&build=37	32	0	12	7	0
rs144613541*	1	152270875		A	G	0.709015	-0.015413	0.002244	6.4863e-12	9.80235e-05	0.0273	0.0268	0.3088	downstream	FLG	http://www.phenoscanner.medschl.cam.ac.uk/?query=rs144613541&catalogue=GWAS&p=0.001&proxies=EUR&r2=0.8&build=37	8	0	0	0	0
rs11264360	1	155284586		T	A	0.24292	-0.018008	0.002286	3.33955e-15	0.00011928	-0.0301	0.0278	0.279	indel	FDPS	http://www.phenoscanner.medschl.cam.ac.uk/?query=rs11264360&catalogue=GWAS&p=0.001&proxies=None&r2=0.8&build=37	12	0	4	0	0
rs867772	1	220972343		G	A	0.681808	-0.013838	0.002091	3.64371e-11	8.3086e-05	0.0695	0.0255	0.006302	intron	MARC_1	http://www.phenoscanner.medschl.cam.ac.uk/?query=rs867772&catalogue=GWAS&p=0.001&proxies=None&r2=0.8&build=37	21	3	10	0	0
rs10127775	1	230295789		A	T	0.395357	-0.011801	0.001997	3.43431e-09	6.65819e-05	0.0084	0.0239	0.7243	intron	GALNT2		0	0	0	0	0
rs12997242	2	21381177		A	G	0.437687	-0.012512	0.001972	2.22675e-10	7.70593e-05	-0.0031	0.0235	0.8948	intergenic	TDRD15	http://www.phenoscanner.medschl.cam.ac.uk/?query=rs12997242&catalogue=GWAS&p=0.001&proxies=None&r2=0.8&build=37	21	11	2	0	0
rs11127048*	2	27752463		G	A	0.383431	-0.018107	0.002038	6.40987e-19	0.000155021	0.0296	0.0241	0.2192	intergenic	GCKR	http://www.phenoscanner.medschl.cam.ac.uk/?query=rs11127048&catalogue=GWAS&p=0.001&proxies=None&r2=0.8&build=37	34	1	27	0	1
rs6724965	2	101440151		G	A	0.171608	-0.016541	0.002573	1.28715e-10	7.77906e-05	0.0702	0.0309	0.02302	intron	NPAS2	http://www.phenoscanner.medschl.cam.ac.uk/?query=rs6724965&catalogue=GWAS&p=0.001&proxies=None&r2=0.8&build=37	4	0	0	0	0
rs7569755	2	118648261		G	A	0.707626	-0.013923	0.002142	8.032e-11	8.02118e-05	-0.0059	0.0256	0.8165	intron	HTR5BP	http://www.phenoscanner.medschl.cam.ac.uk/?query=rs7569755&catalogue=GWAS&p=0.001&proxies=None&r2=0.8&build=37	8	0	0	0	0
rs1047891	2	211540507		A	C	0.316449	-0.014168	0.002088	1.15733e-11	8.68404e-05	0.0006	0.026	0.9821	missence	CPS1	http://www.phenoscanner.medschl.cam.ac.uk/?query=rs1047891&catalogue=GWAS&p=0.001&proxies=None&r2=0.8&build=37	105	1	20	29	0
rs2011425	2	234627608		G	T	0.07939	-0.046356	0.00361	9.66218e-38	0.000314111	0.0394	0.0433	0.3627	missence	UGT1A4	http://www.phenoscanner.medschl.cam.ac.uk/?query=rs2011425&catalogue=GWAS&p=0.001&proxies=None&r2=0.8&build=37	3	0	0	0	0
rs7650253*	3	49431160		T	A	0.310316	-0.014562	0.002282	1.75655e-10	9.07667e-05	-0.0164	0.0252	0.5164	intron	RHOA	http://www.phenoscanner.medschl.cam.ac.uk/?query=rs7650253&catalogue=GWAS&p=0.001&proxies=EUR&r2=0.8&build=37	11	0	8	0	0
rs1972994	3	85631142		T	A	0.64702	-0.017509	0.002036	7.99211e-18	0.00014003	-0.0438	0.0245	0.07365	intron	CADM2	http://www.phenoscanner.medschl.cam.ac.uk/?query=rs1972994&catalogue=GWAS&p=0.001&proxies=EUR&r2=0.8&build=37	90	0	0	28	0
rs6438900	3	125148287		C	G	0.739294	-0.013584	0.002221	9.58547e-10	7.11301e-05	0.0475	0.0266	0.07433	intergenic	MRPL3	http://www.phenoscanner.medschl.cam.ac.uk/?query=rs6438900&catalogue=GWAS&p=0.001&proxies=EUR&r2=0.8&build=37	5	0	0	0	0
rs6773343	3	141825598		C	T	0.279768	-0.01268	0.002171	5.20049e-09	6.47946e-05	-0.009	0.0262	0.7308	intron	TFDP2	http://www.phenoscanner.medschl.cam.ac.uk/?query=rs6773343&catalogue=GWAS&p=0.001&proxies=EUR&r2=0.8&build=37	43	0	6	0	0
rs78649910	4	3482213		A	T	0.110004	-0.018331	0.003122	4.31722e-09	6.57959e-05	-0.0022	0.039	0.9558	intron	DOK7	http://www.phenoscanner.medschl.cam.ac.uk/?query=rs78649910&catalogue=GWAS&p=0.001&proxies=None&r2=0.8&build=37	9	2	1	0	0
rs7699711*	4	69947596		T	G	0.454848	-0.02864	0.001949	6.96908e-49	0.00040678	0.0166	0.0233	0.4754	intron	UGT2B7	http://www.phenoscanner.medschl.cam.ac.uk/?query=rs7699711&catalogue=GWAS&p=0.001&proxies=None&r2=0.8&build=37	3	0	3	0	0
rs11723621	4	72615362		G	A	0.291123	-0.18693	0.002121	3.0E-1443	0.0144223	-0.0238	0.0258	0.3561	intron	GC	http://www.phenoscanner.medschl.cam.ac.uk/?query=rs11723621&catalogue=GWAS&p=0.001&proxies=None&r2=0.8&build=37	14	0	10	0	0
rs58073039	4	88287363		G	A	0.298368	-0.014119	0.002109	2.162e-11	8.34641e-05	0.0378	0.0255	0.1377	intron	HSD17B11	http://www.phenoscanner.medschl.cam.ac.uk/?query=rs58073039&catalogue=GWAS&p=0.001&proxies=None&r2=0.8&build=37	6	0	4	0	0
rs7718395	5	118652574		C	G	0.680478	-0.012632	0.002096	1.67323e-09	6.93888e-05	0.0048	0.0252	0.8475	intron	TNFAIP8	http://www.phenoscanner.medschl.cam.ac.uk/?query=rs7718395&catalogue=GWAS&p=0.001&proxies=EUR&r2=0.8&build=37	14	0	1	0	0
rs3822868*	6	131934986		A	G	0.164971	-0.021918	0.002745	1.40865e-15	0.000132355	0.0164	0.0313	0.6003	intron	MED23	http://www.phenoscanner.medschl.cam.ac.uk/?query=rs3822868&catalogue=GWAS&p=0.001&proxies=None&r2=0.8&build=37	0	0	0	0	0
rs111529171	7	21571932		C	G	0.216376	-0.015488	0.002369	6.24388e-11	8.13462e-05	0.0031	0.0286	0.913	intergenic	DNAH11	http://www.phenoscanner.medschl.cam.ac.uk/?query=rs111529171&catalogue=GWAS&p=0.001&proxies=EUR&r2=0.8&build=37	12	5	0	0	0
rs1011468	7	104613791		A	G	0.475748	-0.013795	0.001946	1.35182e-12	9.49272e-05	0.0082	0.0234	0.7246	intron	LINC01004	http://www.phenoscanner.medschl.cam.ac.uk/?query=rs1011468&catalogue=GWAS&p=0.001&proxies=None&r2=0.8&build=37	34	0	0	2	1
rs1858889	7	107117447		A	C	0.49916	-0.012836	0.001942	3.8515e-11	8.23812e-05	0.007	0.0233	0.7636	intron	COG5	http://www.phenoscanner.medschl.cam.ac.uk/?query=rs1858889&catalogue=GWAS&p=0.001&proxies=None&r2=0.8&build=37	6	0	0	0	0
rs804280	8	11612698		C	A	0.418041	-0.013033	0.001978	4.42862e-11	8.26476e-05	0.0991	0.0237	2.877e-05	intron	GATA4	http://www.phenoscanner.medschl.cam.ac.uk/?query=rs804280&catalogue=GWAS&p=0.001&proxies=None&r2=0.8&build=37	55	0	9	19	0
rs34726834	8	25889606		C	T	0.746385	-0.013824	0.002239	6.65057e-10	7.23495e-05	-0.0314	0.0268	0.2413	intron	EBF2	http://www.phenoscanner.medschl.cam.ac.uk/?query=rs34726834&catalogue=GWAS&p=0.001&proxies=None&r2=0.8&build=37	15	0	0	2	0
rs7828742	8	116960729		G	A	0.596853	-0.02193	0.00199	3.05718e-28	0.00023144	0.0299	0.0238	0.2096	downstream	LINC00536	http://www.phenoscanner.medschl.cam.ac.uk/?query=rs7828742&catalogue=GWAS&p=0.001&proxies=None&r2=0.8&build=37	29	0	7	13	0
rs10818769	9	125719923		G	C	0.856966	-0.016972	0.00287	3.34733e-09	7.06153e-05	-0.0577	0.033	0.08018	intron	RABGAP1	http://www.phenoscanner.medschl.cam.ac.uk/?query=rs10818769&catalogue=GWAS&p=0.001&proxies=EUR&r2=0.8&build=37	22	0	3	2	1
rs532436	9	136149830		A	G	0.184388	-0.015051	0.002515	2.17065e-09	6.81361e-05	-0.0708	0.0302	0.01905	intron	ABO	http://www.phenoscanner.medschl.cam.ac.uk/?query=rs532436&catalogue=GWAS&p=0.001&proxies=None&r2=0.8&build=37	101	5	21	16	4
rs10887718	10	82042624		T	C	0.527362	-0.012476	0.001946	1.44474e-10	7.75922e-05	0.0038	0.0233	0.8699	intron	MAT1A	http://www.phenoscanner.medschl.cam.ac.uk/?query=rs10887718&catalogue=GWAS&p=0.001&proxies=None&r2=0.8&build=37	9	0	0	0	0
rs10832289	11	14669496		T	A	0.410173	-0.068522	0.001965	2.02878e-266	0.00227186	0.0273	0.0237	0.2495	intron	PDE3B	http://www.phenoscanner.medschl.cam.ac.uk/?query=rs10832289&catalogue=GWAS&p=0.001&proxies=None&r2=0.8&build=37	32	0	0	21	0
rs523583	11	66070146		A	C	0.530781	-0.012174	0.001963	5.58451e-10	7.38223e-05	0.0205	0.0238	0.3907	intergenic	TMEM151A	http://www.phenoscanner.medschl.cam.ac.uk/?query=rs523583&catalogue=GWAS&p=0.001&proxies=EUR&r2=0.8&build=37	44	1	0	17	0
rs12803256	11	71132868		A	G	0.229384	-0.100325	0.002325	1.3E-378	0.00355836	-0.0509	0.0275	0.06381	non_coding_transcript_exon	FLJ42102	http://www.phenoscanner.medschl.cam.ac.uk/?query=rs12803256&catalogue=GWAS&p=0.001&proxies=None&r2=0.8&build=37	2	0	0	0	0
rs1149605	11	76485216		T	C	0.828547	-0.01928	0.002577	7.34412e-14	0.00010561	-0.0001	0.0313	0.9968	intergenic	RP11-21L23.4	http://www.phenoscanner.medschl.cam.ac.uk/?query=rs1149605&catalogue=GWAS&p=0.001&proxies=EUR&r2=0.8&build=37	18	0	1	0	0
rs964184	11	116648917		G	C	0.136453	-0.03977	0.002858	5.11267e-44	0.000372744	-0.0272	0.0342	0.4265	3_prime_UTR	ZPR1	http://www.phenoscanner.medschl.cam.ac.uk/?query=rs964184&catalogue=GWAS&p=0.001&proxies=EUR&r2=0.8&build=37	107	39	15	0	0
rs2847500	11	120114421		A	G	0.124391	-0.021129	0.002949	7.78993e-13	9.72494e-05	-0.0302	0.0375	0.4205	intron	POU2F3	http://www.phenoscanner.medschl.cam.ac.uk/?query=rs2847500&catalogue=GWAS&p=0.001&proxies=None&r2=0.8&build=37	5	0	0	0	0
rs12317268	12	21352541		G	A	0.151589	-0.018528	0.002717	9.14941e-12	8.83001e-05	-0.0182	0.0325	0.5765	intron	SLCO1B1	http://www.phenoscanner.medschl.cam.ac.uk/?query=rs12317268&catalogue=GWAS&p=0.001&proxies=None&r2=0.8&build=37	18	2	5	0	0
rs9668081*	12	38602911		C	T	0.52942	-0.0116	0.001988	5.37873e-09	6.70471e-05	-0.0079	0.0234	0.7362	upstream	FAM166AP9	http://www.phenoscanner.medschl.cam.ac.uk/?query=rs9668081&catalogue=GWAS&p=0.001&proxies=None&r2=0.8&build=37	0	0	0	0	0
rs10859995	12	96375682		C	T	0.581322	-0.039396	0.001971	7.02959e-89	0.000755494	0.0244	0.0237	0.302	intron	HAL	http://www.phenoscanner.medschl.cam.ac.uk/?query=rs10859995&catalogue=GWAS&p=0.001&proxies=None&r2=0.8&build=37	4	0	0	0	1
rs8018720	14	39556185		C	G	0.820235	-0.031949	0.002546	4.0407e-36	0.000301015	-0.0527	0.0304	0.08295	missence	SEC23A	http://www.phenoscanner.medschl.cam.ac.uk/?query=rs8018720&catalogue=GWAS&p=0.001&proxies=EUR&r2=0.8&build=37	7	0	0	0	0
rs261291	15	58680178		C	T	0.35583	-0.022414	0.002033	2.89242e-28	0.000230309	-0.0069	0.0248	0.7819	intron	ALDH1A2	http://www.phenoscanner.medschl.cam.ac.uk/?query=rs261291&catalogue=GWAS&p=0.001&proxies=EUR&r2=0.8&build=37	53	22	3	0	0
rs1800588	15	58723675		T	C	0.21461	-0.029769	0.002366	2.65246e-36	0.00029874	0.0086	0.0309	0.7805	intron	LIPC	http://www.phenoscanner.medschl.cam.ac.uk/?query=rs1800588&catalogue=GWAS&p=0.001&proxies=None&r2=0.8&build=37	35	23	3	0	0
rs17765311	15	63789952		C	A	0.344611	-0.01515	0.002047	1.35087e-13	0.000103677	0.039	0.0247	0.1147	downstream	AC007950.2	http://www.phenoscanner.medschl.cam.ac.uk/?query=rs17765311&catalogue=GWAS&p=0.001&proxies=None&r2=0.8&build=37	36	2	9	11	0
rs62007299	15	77711719		A	G	0.709377	-0.014437	0.002145	1.69039e-11	8.59391e-05	0.0064	0.0257	0.8019	intron	PEAK1	http://www.phenoscanner.medschl.cam.ac.uk/?query=rs62007299&catalogue=GWAS&p=0.001&proxies=None&r2=0.8&build=37	34	0	1	6	5
rs8063706	16	11909552		A	T	0.727172	-0.012968	0.002198	3.63702e-09	6.67271e-05	0.0082	0.0268	0.7591	downstream	BCAR4	http://www.phenoscanner.medschl.cam.ac.uk/?query=rs8063706&catalogue=GWAS&p=0.001&proxies=None&r2=0.8&build=37	5	0	0	0	0
rs77924615	16	20392332		A	G	0.197773	-0.015792	0.002464	1.4639e-10	7.9135e-05	0.0234	0.0303	0.4411	intron	PDILT	http://www.phenoscanner.medschl.cam.ac.uk/?query=rs77924615&catalogue=GWAS&p=0.001&proxies=None&r2=0.8&build=37	40	0	1	12	0
rs71383766	16	30930233		G	A	0.580426	-0.012569	0.002065	1.15274e-09	7.69461e-05	-0.0078	0.0241	0.7472	intron	HMG20A	http://www.phenoscanner.medschl.cam.ac.uk/?query=rs7178572&catalogue=GWAS&p=0.001&proxies=None&r2=0.8&build=37	7	0	7	0	0
rs1800775	16	56995236		A	C	0.486317	-0.016619	0.00195	1.56059e-17	0.000137992	-0.0408	0.0241	0.09022	upstream	CETP	http://www.phenoscanner.medschl.cam.ac.uk/?query=rs1800775&catalogue=GWAS&p=0.001&proxies=None&r2=0.8&build=37	49	33	0	2	0
rs2909218	17	66464546		C	T	0.207256	-0.016894	0.002418	2.81295e-12	9.37854e-05	0.0001	0.029	0.9973	intron	RP11-120M18.2	http://www.phenoscanner.medschl.cam.ac.uk/?query=rs2909218&catalogue=GWAS&p=0.001&proxies=None&r2=0.8&build=37	19	0	6	2	0
rs8091117	18	28919794		A	C	0.065396	-0.024071	0.003943	1.02966e-09	7.08267e-05	0.0396	0.0467	0.3962	missence	DSG1	http://www.phenoscanner.medschl.cam.ac.uk/?query=rs8091117&catalogue=GWAS&p=0.001&proxies=None&r2=0.8&build=37	5	0	0	0	0
rs2037511	18	61366207		G	A	0.834609	-0.016025	0.002618	9.29404e-10	7.08959e-05	0.0164	0.0314	0.6015	intron	SERPINB11	http://www.phenoscanner.medschl.cam.ac.uk/?query=rs2037511&catalogue=GWAS&p=0.001&proxies=None&r2=0.8&build=37	9	0	5	0	0
rs57631352	19	4338173		G	A	0.297255	-0.012866	0.002128	1.48438e-09	6.91583e-05	0.0361	0.0305	0.2364	intron	STAP2	http://www.phenoscanner.medschl.cam.ac.uk/?query=rs57631352&catalogue=GWAS&p=0.001&proxies=None&r2=0.8&build=37	3	0	0	0	0
rs73015021	19	11192915		A	G	0.878969	-0.023034	0.002983	1.14737e-14	0.000112886	-0.0948	0.0392	0.01546	intergenic	LDLR	http://www.phenoscanner.medschl.cam.ac.uk/?query=rs73015021&catalogue=GWAS&p=0.001&proxies=None&r2=0.8&build=37	35	10	0	9	0
rs58542926	19	19379549		C	T	0.924153	-0.032488	0.00367	8.57215e-19	0.000147965	0.0157	0.0436	0.7184	missence	TM6SF2	http://www.phenoscanner.medschl.cam.ac.uk/?query=rs58542926&catalogue=GWAS&p=0.001&proxies=None&r2=0.8&build=37	65	7	13	13	7
rs3814995	19	36342212		T	C	0.31224	-0.014733	0.002109	2.83287e-12	9.32262e-05	0.0509	0.0297	0.08592	missence	NPHS1	http://www.phenoscanner.medschl.cam.ac.uk/?query=rs3814995&catalogue=GWAS&p=0.001&proxies=None&r2=0.8&build=37	5	2	1	0	0
rs157595	19	45425460		G	A	0.614127	-0.015581	0.00205	2.95017e-14	0.00011506	-0.0147	0.0282	0.6024	downstream	APOC1	http://www.phenoscanner.medschl.cam.ac.uk/?query=rs157595&catalogue=GWAS&p=0.001&proxies=None&r2=0.8&build=37	46	10	10	0	0
rs112285002*	19	48374320		C	T	0.840471	-0.060321	0.002701	1.77296e-110	0.00097573	-0.0816	0.0328	0.01269	3_prime_UTR	SULT2A1	http://www.phenoscanner.medschl.cam.ac.uk/?query=rs112285002&catalogue=GWAS&p=0.001&proxies=None&r2=0.8&build=37	2	1	0	0	0
rs10426	19	51517798		G	A	0.786629	-0.025226	0.002382	3.30671e-26	0.000213615	0.0329	0.0337	0.3298	3_prime_UTR	KLK10	http://www.phenoscanner.medschl.cam.ac.uk/?query=rs10426&catalogue=GWAS&p=0.001&proxies=None&r2=0.8&build=37	2	0	0	0	0
rs8103262	19	53065814		T	C	0.694996	-0.012519	0.002114	3.18148e-09	6.64442e-05	-0.0056	0.0274	0.839	intron	ZNF808	http://www.phenoscanner.medschl.cam.ac.uk/?query=rs8103262&catalogue=GWAS&p=0.001&proxies=None&r2=0.8&build=37	4	0	2	0	1
rs6127099	20	52731402		T	A	0.279034	-0.036797	0.002219	9.29648e-62	0.000544787	-0.0411	0.0279	0.1409	intergenic	RP13-379L11.3	http://www.phenoscanner.medschl.cam.ac.uk/?query=rs6127099&catalogue=GWAS&p=0.001&proxies=None&r2=0.8&build=37	9	0	0	0	0
rs2229742	21	16339172		C	G	0.103928	-0.025738	0.00319	7.12612e-16	0.000123383	0.0201	0.0393	0.6092	missence	NRIP1	http://www.phenoscanner.medschl.cam.ac.uk/?query=rs2229742&catalogue=GWAS&p=0.001&proxies=None&r2=0.8&build=37	37	1	9	2	1
rs2074735	22	31535872		G	C	0.935803	-0.027256	0.003969	6.54646e-12	8.92593e-05	-0.083	0.0464	0.07339	missence	PLA2G3	http://www.phenoscanner.medschl.cam.ac.uk/?query=rs2074735&catalogue=GWAS&p=0.001&proxies=None&r2=0.8&build=37	2	0	0	1	0
rs960596	22	41393520		C	T	0.660412	-0.012414	0.002076	2.23455e-09	6.91227e-05	-0.023	0.0249	0.3545	intergenic	SCUBE1	http://www.phenoscanner.medschl.cam.ac.uk/?query=rs960596&catalogue=GWAS&p=0.001&proxies=None&r2=0.8&build=37	14	1	0	6	0
																	1641	213	246	250
RSID	Reference SNP cluster ID
CHR	Chromosome
BP	Base pair position of the variant according to human reference sequence (GRCh37), Hg19
EA	Effect allele
NEA	Non-effect allele
N	Sample size
EAF	Effect allele frequency
β	Per allele effect
SE	Standard error of the β
P	Strength of evidence against the null hypothesis of no association between variant and outcome
VAR.J	Proportion of variance explained by the variant
GENE	The name of the closest gene to the variant
FUNCTION	Functional annotation of the variant
PhenoScanner link	Link to the Phenoscanner page for the variant
N of PhenoScanner associations	Number of PhenoScanner associations of the 25OHD SNP with traits at p<0.001
N of associations with lipid traits	Number of PhenoScanner associations of the 25OHD SNP with lipid traits at p<0.001
N of associations with blood cell traits	Number of PhenoScanner associations of the 25OHD SNP with blood cell traits at p<0.001
N of associations with body composition traits	Number of PhenoScanner associations of the 25OHD SNP withbody composition traits at p<0.001
N of associations with diabetes traits	Number of PhenoScanner associations of the 25OHD SNP with diabetes traits at p<0.001
*	The following proxys were used in the type 1 diabetes GWAS: rs1629122 for rs2934744(r2=1.0); rs11204972 for rs144613541 (r2=0.97);rs780094 for rs11127048 (r2=0.90);rs6446277 for rs 7650253 (r2=0.72);rs7680709 for rs7699711 (r2=1.0);rs2608953 for rs3822868 (r2=0.99);rs296369 for rs112285002 (r2=1.0); rs7301806 for rs9668081 (r2=1.0)
