# Supplementary material for: Vitamin D levels and risk of type 1 diabetes: A Mendelian randomization study
Source: PLoS Med. 2021 Feb 25;18(2):e1003536. doi: 10.1371/journal.pmed.1003536 (PMC7906317; doi:10.1371/journal.pmed.1003536)
Supplement: S2 Table — (XLSX) [file pmed.1003536.s003.xlsx]

## Sheet: Sheet1
S2 Table: PhenoScanner traits associated with the 69 SNPs used as instruments in the MR studies.
The traits are classified into 14 categories (minimum number of 5 traits per category). Traits which could not be classified in one of the 14 categories appear as unclassified.
The number of SNPs associated with each trait is indicated next to the trait description. The number of associations of the 69 25OHD SNPs with traits of each category appear in parenthesis next to the trait category description).
Trait category	Phenoscanner trait
serum lipids (N=213 associations with the 25OHD SNPs)	APOA1 apolipoprotein AI 2
	APOA1 assay lipoprotein fraction concentration 2
	APOB apolipoprotein B 1
	HDL cholesterol 2
	HDL cholesterol change with statins 2
	HDL cholesterol in genotype 1 chronic hepatitis C virus HCV 1
	HDL cholesterol large lipoprotein fraction concentration 2
	HDL cholesterol large lipoprotein fraction concentration in fasting sample 2
	HDL cholesterol lipoprotein fraction concentration 2
	HDL cholesterol lipoprotein fraction concentration by NMR 2
	HDL cholesterol lipoprotein fraction concentration by NMR in fasting sample 1
	HDL cholesterol mean size lipoprotein fraction concentration 2
	HDL cholesterol mean size lipoprotein fraction concentration in fasting sample 2
	HDL cholesterol median HDL cholesterol 1
	HDL cholesterol medium lipoprotein fraction concentration 1
	HDL cholesterol modeled HDL cholesterol 1
	HDL cholesterol small lipoprotein fraction concentration in fasting sample 1
	IDL total lipoprotein fraction concentration 1
	IDL total lipoprotein fraction concentration in fasting sample 1
	LDL cholesterol change with statins 1
	LDL cholesterol female 1
	LDL cholesterol large lipoprotein fraction concentration 1
	LDL cholesterol large lipoprotein fraction concentration in fasting sample 1
	LDL cholesterol male 1
	LDL cholesterol mean size lipoprotein fraction concentration 2
	LDL cholesterol mean size lipoprotein fraction concentration in fasting sample 2
	LDL cholesterol response to statins absolute change in LDL cholesterol 1
	LDL cholesterol small lipoprotein fraction concentration 2
	LDL cholesterol small lipoprotein fraction concentration in fasting sample 2
	LDL cholesterol total lipoprotein fraction concentration in fasting sample 1
	High density lipoprotein 7
	Lipid metabolism phenotypes 1
	Lipid traits 1
	Lipoprotein associated phospholipase A2 activity change in response to darapladib treatment in cardiovascular disease 1
	Lipoprotein associated phospholipase A2 activity Lp2 1
	Low density lipoprotein 9
	Low high density lipoprotein cholesterol levels 1
	Lp2 mass 1
	Self-reported high cholesterol 10
	Total cholesterol 11
	Treatment with atorvastatin 9
	Treatment with cholesterol lowering medication 2
	Treatment with ezetimibe 5
	Treatment with ezetrol 10mg tablet 2
	Treatment with lipitor 10mg tablet 5
	Treatment with rosuvastatin 4
	Treatment with simvastatin 8
	Triglycerides 7
	Triglycerides lipoprotein fraction 1
	VLDL cholesterol small lipoprotein fraction concentration 1
	VLDL cholesterol small lipoprotein fraction concentration in fasting sample 1
	VLDL cholesterol total lipoprotein fraction concentration 1
	VLDL cholesterol total lipoprotein fraction concentration in fasting sample 1
	Medication for cholesterol, blood pressure or diabetes: cholesterol lowering medication 9
	Total cholesterol change with statins 1
blood traits (N=246 associations with the 25OHD SNPs)	Basophil count 2
	Basophil percentage of granulocytes 2
	Basophil percentage of white cells 1
	Eosinophil count 7
	Eosinophil percentage of granulocytes 5
	Eosinophil percentage of white cells 5
	Esophageal squamous cell carcinoma 1
	Granulocyte count 7
	Granulocyte percentage of myeloid white cells 6
	Hematocrit 7
	Hemoglobin concentration 7
	High light scatter percentage of red cells 5
	High light scatter reticulocyte count 7
	Lymphocyte count 7
	Lymphocyte percentage of white cells 4
	Mean corpuscular hemoglobin 6
	Mean corpuscular hemoglobin concentration 6
	Mean corpuscular volume 7
	Mean platelet volume 6
	Monocyte count 8
	Monocyte percentage of white cells 5
	Myeloid white cell count 9
	Neutrophil count 7
	Neutrophil percentage of granulocytes 5
	Neutrophil percentage of white cells 6
	Platelet count 8
	Platelet distribution width 6
	Plateletcrit 7
	Red blood cell count 11
	Red cell distribution width 7
	Reticulocyte count 7
	Reticulocyte fraction of red cells 5
	Sum basophil neutrophil counts 7
	Sum eosinophil basophil counts 4
	Sum neutrophil eosinophil counts 7
	White blood cell count 8
	Immature fraction of reticulocytes 2
body composition (N=250 associations with the 25OHD SNPs)	Arm fat mass left 7
	Arm fat mass right 7
	Arm fat percentage left 5
	Arm fat percentage right 5
	Arm fat-free mass left 6
	Arm fat-free mass right 6
	Arm predicted mass left 7
	Arm predicted mass right 5
	Body fat percentage 4
	Body mass index 11
	Body mass index adjsuted for physical activity in males 1
	Body mass index adjusted for smoking 3
	Body mass index adjusted for smoking in males 2
	Body mass index females 1
	Body mass index in female non-smokers 1
	Body mass index in females 1
	Body mass index in females greater than 50 years of age 1
	Body mass index in male non-smokers 1
	Body mass index in males greater than 50 years of age 1
	Body mass index in non-smokers 2
	Body mass index males 1
	Impedance of arm left 9
	Impedance of arm right 9
	Impedance of leg left 7
	Impedance of leg right 9
	Impedance of whole body 8
	Leg fat mass left 5
	Leg fat mass right 4
	Leg fat percentage left 2
	Leg fat percentage right 2
	Leg fat-free mass left 7
	Leg fat-free mass right 7
	Leg predicted mass left 7
	Leg predicted mass right 7
	Obesity class 1 1
	Trunk fat mass 5
	Trunk fat percentage 5
	Trunk fat-free mass 7
	Trunk predicted mass 7
	Comparative body size at age 10 4
	Whole body fat mass 3
	Whole body water mass 7
	Whole body fat-free mass 7
anthropometric (N=58 associations with the 25OHD SNPs)	Height 17
	Height SDS for females aged 10 years and males aged 12 years 1
	Sitting height 8
	Comparative height size at age 10 7
	Hip circumference 8
	Hip circumference adjusted for BMI 1
	Hip circumference in females 1
	Birth weight 3
	Breast size bra cup size in women 1
	Waist circumference 2
	Waist hip ratio in physically inactive males 1
	Weight 8
respiratory (N=41 associations with the 25OHD SNPs)	Abnormalities of breathing 1
	Asthma 2
	Forced expiratory volume in 1-second 6
	Forced expiratory volume in 1-second, best measure 6
	Forced expiratory volume in 1-second, predicted 2
	Forced expiratory volume in 1-second, predicted percentage 1
	Forced vital capacity 8
	Forced vital capacity, best measure 7
	Peak expiratory flow 2
	Reproduciblity of spirometry measurement using ers or ats criteria 1
	Treatment with bricanyl 250mcg inhaler 1
	Self-reported asthma 1
	Treatment with beclometasone dipropionate+salbutamol 1
	Treatment with montelukast product 1
	Treatment with ventolin 2mg tablet 1
cardiovascular (N=40 associations with the 25OHD SNPs)	Acute myocardial infarction 1
	Angina pectoris 1
	Cause of death: thoracic aortic aneurysm, ruptured 1
	Chest pain or discomfort walking normally 1
	Chest pain or discomfort when walking uphill or hurrying 1
	Chronic ischaemic heart disease 3
	Coronary artery disease 10
	Myocardial infarction 5
	Self-reported heart attack or myocardial infarction 4
	Treatment with isosorbide mononitrate 1
	Treatment with nicorandil 1
	Vascular or heart problems diagnosed by doctor: angina 2
	Vascular or heart problems diagnosed by doctor: heart attack 4
	Self-reported angina 3
	Occlusion and stenosis of precerebral arteries, not resulting in cerebral infarction 1
	Heart failure 1
blood-pressure (N=40 associations with the 25OHD SNPs)	Diastolic blood pressure 8
	Medication for cholesterol, blood pressure or diabetes: blood pressure medication 2
	Self-reported hypertension 7
	Systolic blood pressure 6
	Treatment with blood pressure medication 5
	Treatment with enalapril 1
	Treatment with eprosartan 1
	Treatment with lisinopril 3
	Vascular or heart problems diagnosed by doctor: high blood pressure 6
	Treatment with ramipril 1
neuropsychiatric (N=26 associations with the 25OHD SNPs)	Alzheimers disease 1
	Guilty feelings 1
	Fed-up feelings 1
	Illnesses of mother: alzheimers disease or dementia 2
	Illnesses of father: alzheimers disease or dementia 1
	Illnesses of siblings: alzheimers disease or dementia 3
	Intelligence 1
	Irritability 2
	Mental disorder, not otherwise specified 1
	Miserableness 2
	Nervous feelings 1
	Neuroticism 3
	Neuroticism score 1
	Self-reported post-natal depression 1
	Schizophrenia 1
	Treatment with chlorpromazine 1
	Recurrent depressive disorder 1
	Treatment with prozac 20mg capsule 1
	Worrier or anxious feelings 1
gastrointestinal (N=21 associations with the 25OHD SNPs)	Intestinal malabsorption 1
	Duodenal ulcer 1
	Dyspepsia 1
	Treatment with senokot 7.5mg tablet 1
	Treatment with spasmonal 60mg capsule 1
	Mouth or teeth dental problems: dentures 1
	Mouth or teeth dental problems: mouth ulcers 1
	Self-reported anal fissure 1
	Self-reported appendicitis 1
	Self-reported bowel or intestinal obstruction 1
	Other diseases of digestive system 1
	Other diseases of liver 1
	Other disorders of gingiva and edentulous alveolar ridge 1
	Self-reported cholecystitis 1
	Haemorrhoids 1
	Cholelithiasis 1
	Disorders of tooth development and eruption 1
	Self-reported non-infective hepatitis 1
	Self-reported helicobacter pylori 1
	Self-reported hepatitis a 1
	Gastric ulcer 1
	Cause of death: acute vascular disorders of intestine 1
renal (N=21 associations with the 57 25OHD SNPs)	Calculus of kidney and ureter 3
	Chronic kidney disease 3
	Glomerular filtration rate 1
	Glomerular filtration rate creatinine 3
	Glomerular filtration rate in non diabetics creatinine 1
	log eGFR creatinine 2
	log eGFR creatinine in non diabetics 2
	Serum creatinine estimated glomerular filtration rate eGFR 1
	Unspecified nephritic syndrome 1
	Self-reported kidney stone or ureter stone/bladder stone 4
diabetes (N=21 associations with the 25OHD SNPs)	Diabetes diagnosed by doctor 3
	HbA1c 1
	Medication for cholesterol, blood pressure or diabetes: insulin 1
	Self-reported diabetes 2
	Treatment with glibenclamide 1
	Treatment with gliclazide 1
	Treatment with insulin product 2
	Treatment with metformin 3
	Type II diabetes 4
	Type II diabetes adjusted for BMI 3
bone mineral density (N=20 associations with the 25OHD SNPs)	Heel bone mineral density 10
	Heel bone mineral density left 4
	Heel bone mineral density right 3
	Femoral neck mineral density 1
	Lumbar spine bone mineral density in females 1
inflammatory and autoinflammatory (N=12 associations with the 25OHD SNPs)	Allergic disease 1
	Crohns disease 1
	Hayfever, allergic rhinitis or eczema 1
	Inflammatory bowel disease 3
	Inflammatory polyneuropathy 1
	Psoriasis 1
	Primary sclerosing cholangitis 1
	Self-reported giant cell or temporal arteritis 1
	Self-reported hayfever or allergic rhinitis 2
cancer (N=10 associations with the 25OHD SNPs)	Cause of death: malignant neoplasm of rectum 1
	Cause of death: malignant neoplasm, unspecified 1
	Cause of death: chronic myeloid leukaemia 1
	High grade serous ovarian cancer 1
	Malignant neoplasm of breast 1
	Invasive ovarian cancer 1
	Self-reported pituitary adenoma or tumour 1
	Self-reported squamous cell carcinoma 1
	Self-reported breast cancer 1
	Serous invasive ovarian cancer 1
unclassified (N=328 associations with the 25OHD SNPs)	1 alkyl 2 acetylglycerophosphocholine esterase 1
	Abnormal findings on diagnostic imaging of other body structures 1
	Advanced age related macular degeneration 2
	Advanced age related macular degeneration choroidal neovascularization vs no AMD 1
	Advanced age related macular degeneration geographic atrophy 2
	Age at first live birth 2
	Age at menarche 1
	Age completed full time education 3
	Age-related macular degeneration 5
	Alcohol consumption 1
	Alcohol intake frequency 2
	Alcohol usually taken with meals 1
	Alkaline phosphatase 2
	Average weekly beer plus cider intake 1
	Basal metabolic rate 7
	Birth weight of first child 2
	Blood clot in the leg 1
	Blood clot in the lung 1
	Blood metabolite levels 4
	Breast size bra cup size in women 1
	C-reactive protein 2
	Cause of death: connective and soft tissue, unspecified 1
	Cause of death: creutzfeldt-jakob disease 1
	Cause of death: home 1
	Cause of death: intracranial haemorrhage, unspecified 1
	Cause of death: lobar pneumonia, unspecified 1
	Cause of death: multisystem degeneration 1
	Cause of death: vascular dementia, unspecified 1
	Cellulitis 1
	Complications of other internal prosthetic devices, implants and grafts 1
	Conductive and sensorineural hearing loss 1
	Constant tinnitus 1
	Creatinine 2
	Creatinine in urine 3
	Current employment status: unable to work because of sickness or disability 1
	Daytime dozing or sleeping 1
	Dhearing difficulty or problems 1
	Dihydroepiandrosterone sulphate 3
	Disorders of vestibular function 1
	DPA 22:5n3 1
	Drive faster than motorway speed limit 1
	Duration of vigorous activity 1
	Educational attainment years of education 1
	Facial nerve disorders 1
	Fathers age at death 3
	Ferritin 1
	Fibrinogen 2
	Financial situation satisfaction 2
	Fluid intelligence score 4
	Fracture of skull and facial bones 1
	Geographic atrophy 2
	Getting up in morning 2
	Hair or balding pattern: pattern 2 1
	Hair or balding pattern: pattern 3 1
	Hair or balding pattern: pattern 4 1
	Hand grip strength left 3
	Hand grip strength right 4
	Health satisfaction 1
	Hearing aid user 1
	Home area population density: Scotland - other urban area 1
	Home area population density: Scotland - remote rural 1
	Home area population density: Scotland large urban area 4
	Homocysteine 1
	Homocysteine levels 1
	IgG disialylation 1
	Illness, injury, bereavement, stress in last 2 years: serious illness, injury or assault of a close relative 1
	Illnesses of father: diabetes 2
	Illnesses of father: heart disease 4
	Illnesses of father: high blood pressure 1
	Illnesses of father: none of the above, group 1 1
	Illnesses of mother: diabetes 2
	Illnesses of mother: heart disease 1
	Illnesses of mother: high blood pressure 1
	Illnesses of mother: none of the above, group 1 3
	Illnesses of siblings: bowel cancer 1
	Illnesses of siblings: diabetes 2
	Illnesses of siblings: heart disease 2
	Inflammatory diseases of prostate 1
	Job involves heavy manual or physical work 2
	Left-handedness 1
	Length of menstrual cycle 2
	Linoleic acid 18:2n6 1
	Localised swelling, mass and lump of skin and subcutaneous tissue 1
	log Age of smoking onset 1
	log Proinsulin 1
	Loud music exposure frequency 1
	Maternal smoking around birth 1
	Mean time to correctly identify matches 1
	Medication for cholesterol, blood pressure or diabetes: none of the above 6
	Medication for pain relief, constipation, heartburn: aspirin 4
	Medication for pain relief, constipation, heartburn: ibuprofen 1
	Medication for pain relief, constipation, heartburn: paracetamol 1
	Metabolite levels small molecules and protein measures 1
	Methotrexate plasma clearance 24 hour infusion of a 1 gm2 dose or 4 hour infusion of a 2 gm2 dose in children with acute lymphoblastic leukemia ALL 1
	Mineral and other dietary supplements: fish oil 2
	Mineral and other dietary supplements: glucosamine 1
	Mineral and other dietary supplements: none of the above 3
	Morning or evening person 2
	Mothers age at death 1
	Mouth or teeth dental problems: none of the above 1
	Myopia pathological 1
	Myopia severe myopia 1
	Neovascularization 2
	No blood clot, bronchitis, emphysema, asthma, rhinitis, eczema or allergy diagnosed by doctor 1
	No treatment with medication for cholesterol, blood pressure, diabetes, or take exogenous hormones 1
	Noisy workplace 1
	Nonrheumatic mitral valve disorders 1
	Number of days or week of moderate physical activity 10+ minutes 3
	Number of incorrect matches in round 1
	Number of operations 1
	Number of self-reported non-cancer illnesses 2
	Number of treatments or medications taken 2
	Number of unsuccessful stop-smoking attempts 1
	Oleic acid 18:1n9 1
	Other and unspecified injuries of wrist and hand 1
	Other obstructed labour 1
	Other orthopaedic follow-up care 1
	Other strabismus 1
	Other symptoms and signs involving the nervous and musculoskeletal systems 1
	Pain type experienced in last month: headache 1
	Phlebitis and thrombophlebitis 1
	Pilonidal cyst 1
	Plasma homocysteine levels post methionine load test 1
	Pleural effusion 1
	Posterior cortical atrophy 1
	Potassium in urine 3
	Prolonged pregnancy 1
	Pulmonary embolism 1
	Pulse rate 4
	Purpura and other haemorrhagic conditions 1
	Qualifications: A levels or as levels or equivalent 3
	Qualifications: college or university degree 3
	Qualifications: none 3
	Qualifications: O levels or GCSEs or equivalent 1
	Qualifications: other professional qualifications 1
	Reason for glasses or contact lenses: for a lazy eye or an eye with poor vision since childhood 1
	Reason for glasses or contact lenses: for short-sightedness 1
	Relative age of first facial hair 2
	Relative age voice broke 1
	Retained placenta and membranes, without haemorrhage 1
	Right eye astigmatism 1
	Self-reported cervical spondylosis 1
	Self-reported deep venous thrombosis 1
	Self-reported dupuytrens contracture 1
	Self-reported fracture thumb 1
	Self-reported gout 1
	Self-reported heart arrhythmia 1
	Self-reported hypopituitarism 1
	Self-reported infective or viral hepatitis 1
	Self-reported menorrhagia 1
	Self-reported migraine 1
	Self-reported pernicious anaemia 1
	Self-reported prolapsed disc or slipped disc 1
	Self-reported pulmonary embolism + or - dvt 1
	Self-reported rosacea 1
	Self-reported subarachnoid haemorrhage 1
	Self-reported tendonitis or tendinitis / tenosynovitis 1
	Senile cataract 1
	Serum creatinine 1
	Serum metabolite levels 1
	Serum parathyroid hormone levels 1
	Serum urate 2
	Sleep duration 2
	Snoring 2
	Statin induced myopathy 1
	Stearic acid 18:0 1
	Supervision of normal pregnancy 1
	Synovitis and tenosynovitis 1
	Testosterone 1
	Time spent using computer 2
	Time spent watching television 2
	Total bilirubin 1
	Total serum bilirubin 1
	Treatment with allopurinol 1
	Treatment with arcoxia 90mg tablet 1
	Treatment with ascorbic acid product 1
	Treatment with aspirin 4
	Treatment with atenolol 1
	Treatment with azathioprine 1
	Treatment with bendroflumethiazide 3
	Treatment with berocca effervescent tablet 1
	Treatment with bisoprolol 1
	Treatment with celebrex 100mg capsule 1
	Treatment with didronel 200mg tablet 1
	Treatment with dorzolamide 1
	Treatment with etodolac 1
	Treatment with eumovate cream 1
	Treatment with evorel conti patch 1
	Treatment with femara 2.5mg tablet 1
	Treatment with fybogel mebeverine sachet 2
	Treatment with glucosamine product 1
	Treatment with losec 10mg capsule 1
	Treatment with micronor tablet 1
	Treatment with movicol oral powder 1
	Treatment with naratriptan 1
	Treatment with none of the above 3
	Treatment with nuvelle tablet 1
	Treatment with ortho-gynest 500micrograms pessary 1
	Treatment with oxybutynin 1
	Treatment with paracetamol 1
	Treatment with quinine 1
	Treatment with rino clenil 50micrograms nasal spray 1
	Treatment with tetralysal 300 capsule 1
	Treatment with vitamin b12 preparation 1
	Treatment with vitamin b6 preparation 1
	Treatment with voltarol 25mg e or c tablet 1
	Treatment with warfarin 1
	Treatment with zoton 15mg capsule 1
	Types of physical activity in last 4 weeks: other exercises 2
	Types of transport used, excluding work: car or motor vehicle 1
	Types of transport used, excluding work: none of the above 1
	Vascular or heart problems diagnosed by doctor: none of the above 7
	Venous thrombosis 1
	Vitamin and mineral supplements: folic acid or folate 1
	Vitamin and mineral supplements: multivitamins + or - minerals 1
	Vitamin and mineral supplements: none of the above 1
	Vitamin and mineral supplements: vitamin A 1
	Vitamin D levels 1
	Vitamin E alpha tocopherol 1
	Years of educational attainment 3
	Years of educational attainment in females 2
	Years of educational attainment in males 1
