# Supplementary material for: Vitamin D levels and risk of type 1 diabetes: A Mendelian randomization study
Source: PLoS Med. 2021 Feb 25;18(2):e1003536. doi: 10.1371/journal.pmed.1003536 (PMC7906317; doi:10.1371/journal.pmed.1003536)
Supplement: S4 Table — (XLSX) [file pmed.1003536.s005.xlsx]

## Sheet: Sheet1
S4 Table: MR sensitivity analysis with the 6 common variants from the Jiang et al GWAS.
List of variants used as instruments in the sensitivity analysis
CONDITIONALLY INDEPENDENT COMMON VARIANTS FROM THE JIANG ET AL GWAS							25OHD GWAS META-ANALYSIS (N=443,734)			TYPE 1 DIABETES GWAS (9,358 cases/15,705 controls)
RSID	GENE	CHR	BP	EA	NEA	EAF	β	SE	P	β	SE	P
rs10741657	CYP2R1	11	14914878	G	A	0.595041	-0.053846	0.001604	5.65e-247	0.0461	0.0241	0.05549
rs10745742	AMDHD1	12	96358529	C	T	0.622597	-0.021769	0.00162	4.17e-41	0	0.0241	0.9989
rs12785878	DHCR7	11	71167449	G	T	0.210545	-0.065672	0.00175	3.29e-308	0.0585	0.0277	0.03492
rs17216707	CYP24A1	20	52732362	C	T	0.188759	-0.029963	0.002014	5.01e-50	-0.026	0.0306	0.3961
rs3755967	GC	4	72609398	T	C	0.292179	-0.134427	0.001704	0	-0.0264	0.0258	0.3064
rs8018720	SEC23A	14	39556185	C	G	0.823351	-0.02393	0.002095	3.4e-30	-0.0527	0.0304	0.08295
Results of the MR analysis
The OR are per 1 standard deviation decrease in standardized log-transformed 25OHD. MBE: Mode-based estimate
Analysis	Odds_ratio	CI_lower	CI_upper	P_value	Egger_intercept	Intercept_p_value
Inverse variance weighted (random)	0.957289	0.58341	1.57077	0.862841				heterogeneity: Q=12.81; p=0.0252
Weighted median	1.13566	0.800561	1.61101	0.475793
MR-Egger (random)	1.0009	0.381928	2.623	0.998544	-0.00376088	0.911889	heterogeneity Q=12.7778; p=0.0124;I2 univariable MR-Egger=0.99884424
MBE (simple,1)	1.04872	0.710743	1.54743	0.810567
